# Supplementary material for: Effect of pH, temperature and freezing-thawing on quantity changes and cellular uptake of exosomes
Source: Protein Cell. 2018 Apr 3;10(4):295–9. doi: 10.1007/s13238-018-0529-4 (PMC6418301; doi:10.1007/s13238-018-0529-4)
Supplement: Supplementary file 2 — Supplementary material 2 (XLSX 9 kb) [file 13238_2018_529_MOESM2_ESM.xlsx]

## Sheet: Sheet1
Supplementary information, Table S1. The mean size and median size of exosomes stored at different temperatures for 24 h.
Storage temperature (℃)	Mean size (nm)	Median size (nm)
-80	145.53 ± 43.75	133.43 ± 38.80
-20	150.03 ± 54.91	136.53 ± 45.81
4	137.37 ± 26.19	127.03 ± 22.49
37	134.33 ± 33.23	124.27 ± 28.91
60	130.53 ± 32.18	120.43 ± 28.92
Note: The data was measured by NTA and given as mean ± SD (n=3).
