# Supplementary material for: Effect of pH, temperature and freezing-thawing on quantity changes and cellular uptake of exosomes
Source: Protein Cell. 2018 Apr 3;10(4):295–9. doi: 10.1007/s13238-018-0529-4 (PMC6418301; doi:10.1007/s13238-018-0529-4)
Supplement: Supplementary file 3 — Supplementary material 3 (XLSX 9 kb) [file 13238_2018_529_MOESM3_ESM.xlsx]

## Sheet: Sheet1
Supplementary information, Table S2. The mean size and median size of exosomes frozen to -80 ℃ and thawed different times.
Number of freezing and thawing cycles	Mean size (nm)	Median size (nm)
1	141.73 ± 38.50	130.77 ± 34.20
2	136.20 ± 30.29	124.30 ± 26.91
3	132.00 ± 30.28	119.87 ± 25.80
4	128.83 ± 24.63	116.60 ± 22.08
5	128.00 ± 28.33	118.40 ± 23.89
Note: The data was measured by NTA and given as mean ± SD (n=3).
