# Supplementary material for: Effect of pH, temperature and freezing-thawing on quantity changes and cellular uptake of exosomes
Source: Protein Cell. 2018 Apr 3;10(4):295–9. doi: 10.1007/s13238-018-0529-4 (PMC6418301; doi:10.1007/s13238-018-0529-4)
Supplement: Supplementary file 4 — Supplementary material 4 (XLSX 9 kb) [file 13238_2018_529_MOESM4_ESM.xlsx]

## Sheet: Sheet1
Supplementary information, Table S3. The mean size and median size of exosomes stored at different pH at 4 ℃ for 24 h.
Storage pH	Mean size (nm)	Median size (nm)
4	130.93 ± 9.44	118.30 ± 9.17
7	124.53 ± 4.19	118.67 ± 4.04
10	133.73 ± 1.91	127.10 ± 1.56
Note: The data was measured by NTA and given as mean ± SD (n=3).
